# Supplementary material for: Molecular Deconvolution of Circulating “Other Cells”: A Reliable Predictive Marker of Therapy Response and Survival in Neuroendocrine Tumor Patients Receiving 177Lu‐DOTATATE PRRT
Source: Cancer Med. 2026 Jan 7;15(1):e71444. doi: 10.1002/cam4.71444 (PMC12778296; doi:10.1002/cam4.71444)
Supplement: Supplementary file 1 — Appendix S1: Clinical annotations of NET patients (NET1–NET137) and healthy donors (HD1–HD81). [file CAM4-15-e71444-s001.xlsx]

## Sheet: Sheet 1
Class	Patient/Healthy no.	Age	Sex	Site	Grade	Disease_burden	Metastasis	Bone_metastasis	Liver_metastasis	68Ga-DOTATATE uptake	18F-FDG uptake	Response	PFS (months)	Disease progression (1=Yes, 0=No)	OS (months)	Death (1=Yes, 0=No)	OC%
NET	NET-1	High	M	GI	II	High	Yes	Yes	Yes	Low	High	PD	8	1	10	1	0.2
NET	NET-2	High	F	GI	II	High	Yes	No	Yes	High	Low	PR	24	1	43	0	0.31
NET	NET-3	High	F	GI	II	Low	Yes	No	Yes	High	High	SD	47	0	47	0	0.42
NET	NET-4	High	F	GI	I	Low	Yes	No	Yes	Low	Low	PR	73	0	73	0	0.82
NET	NET-5	High	F	GI	II	Low	Yes	No	Yes	High	Low	SD	53	1	66	0	0.29
NET	NET-6	Low	M	PAN	III	Low	Yes	No	Yes	Low	High	PD	10	1	12	1	0.3
NET	NET-7	Low	F	PAN	I	Low	No	No	No	High	Low	PR	66	0	66	0	0
NET	NET-8	High	F	PAN	I	High	Yes	No	Yes	High	High	SD	19	1	52	0	0.37
NET	NET-9	High	M	other	II	Low	Yes	Yes	Yes	Low	High	PD	19	1	30	0	0.7
NET	NET-10	High	M	PAN	II	High	Yes	No	Yes	High	High	PR	59	0	59	0	0
NET	NET-11	Low	M	PAN	II	Low	Yes	No	Yes	Low	Low	PD	4	1	6	1	0.21
NET	NET-12	Low	M	other	III	Low	Yes	No	Yes	High	High	PD	6	1	7	1	0.52
NET	NET-13	High	M	other	II	Low	Yes	Yes	Yes	High	High	SD	20	1	43	0	0.3
NET	NET-14	Low	F	PAN	II	Low	Yes	No	Yes	High	Low	SD	61	1	61	0	0.05
NET	NET-15	Low	M	GI	I	Low	Yes	No	Yes	Low	Low	SD	48	0	48	0	0.35
NET	NET-16	High	M	PAN	II	High	Yes	Yes	Yes	Low	Low	PD	3	1	6	1	0.19
NET	NET-17	High	F	PAN	III	High	Yes	No	Yes	High	High	PD	5	1	7	1	0.21
NET	NET-18	High	F	PAN	II	Low	Yes	No	Yes	High	High	SD	33	1	45	0	0.23
NET	NET-19	Low	F	GI	II	Low	Yes	No	Yes	High	High	SD	36	0	36	0	0.33
NET	NET-20	High	M	PAN	II	Low	Yes	Yes	Yes	Low	High	PD	7	1	10	1	1
NET	NET-21	Low	F	PAN	II	Low	No	No	No	Low	High	SD	34	1	47	0	0.33
NET	NET-22	Low	F	PAN	II	High	Yes	Yes	Yes	High	Low	PR	47	0	47	0	0.03
NET	NET-23	High	M	PAN	II	High	Yes	Yes	No	High	Low	PR	47	0	47	0	0.3
NET	NET-24	Low	M	GI	II	High	Yes	Yes	Yes	High	High	PD	8	1	12	1	0.4
NET	NET-25	High	M	PAN	II	Low	Yes	No	Yes	High	High	SD	50	0	50	0	0.37
NET	NET-26	Low	M	GI	I	High	Yes	No	Yes	Low	High	PD	6	1	7	1	0.44
NET	NET-27	High	F	PAN	I	Low	No	No	No	High	Low	SD	18	0	18	0	0.34
NET	NET-28	Low	M	GI	I	High	Yes	No	Yes	High	High	SD	49	0	49	0	0.36
NET	NET-29	Low	F	PAN	II	High	Yes	Yes	Yes	High	Low	SD	26	1	29	0	0.15
NET	NET-30	Low	F	PAN	II	Low	Yes	No	Yes	High	Low	PR	40	0	40	0	0.2
NET	NET-31	High	F	PAN	I	High	Yes	No	Yes	High	Low	SD	21	0	21	0	0.49
NET	NET-32	Low	M	other	II	Low	No	No	No	Low	Low	PR	21	0	21	0	0.79
NET	NET-33	High	M	GI	II	Low	Yes	No	Yes	Low	High	PR	45	0	45	0	0.31
NET	NET-34	High	M	GI	II	Low	No	No	No	High	Low	SD	21	0	21	0	0.12
NET	NET-35	High	F	GI	II	High	Yes	No	Yes	High	High	SD	48	0	48	0	0.32
NET	NET-36	Low	M	other	II	Low	Yes	Yes	No	Low	High	SD	26	0	26	0	0.27
NET	NET-37	Low	M	PAN	II	Low	Yes	No	Yes	High	High	PR	45	0	45	0	0.42
NET	NET-38	Low	M	PAN	I	Low	Yes	No	Yes	High	Low	PR	41	0	41	0	0.1
NET	NET-39	Low	M	PAN	I	Low	Yes	No	Yes	High	High	SD	20	0	20	0	0.36
NET	NET-40	High	M	PAN	II	High	No	No	No	High	Low	PR	31	0	31	0	0.56
NET	NET-41	Low	M	GI	I	Low	Yes	No	Yes	High	Low	SD	42	0	42	0	0.16
NET	NET-42	High	M	PAN	I	Low	Yes	No	Yes	High	Low	SD	43	0	43	0	0.64
NET	NET-43	High	F	GI	II	Low	Yes	No	Yes	High	High	SD	45	0	45	0	0.12
NET	NET-44	Low	M	PAN	I	Low	Yes	No	Yes	High	High	SD	43	0	43	0	0.4
NET	NET-45	Low	M	GI	III	High	Yes	Yes	Yes	Low	High	PD	2	1	3	1	0.76
NET	NET-46	High	M	GI	II	Low	Yes	No	Yes	Low	High	SD	42	0	42	0	0.38
NET	NET-47	High	M	PAN	I	Low	No	No	No	High	Low	PR	42	0	42	0	0.35
NET	NET-48	Low	M	other	II	High	Yes	No	Yes	High	High	SD	27	0	27	0	0.48
NET	NET-49	Low	F	PAN	III	Low	No	No	No	Low	High	PD	8	1	16	1	0.26
NET	NET-50	Low	M	PAN	III	Low	No	No	No	High	High	PD	12	1	14	0	0.47
NET	NET-51	Low	F	PAN	III	Low	Yes	No	Yes	Low	High	SD	44	0	44	0	0.58
NET	NET-52	High	F	PAN	II	Low	No	No	No	High	High	PR	14	1	16	1	0.31
NET	NET-53	Low	M	other	II	High	Yes	Yes	Yes	Low	High	PD	12	1	19	0	0.44
NET	NET-54	High	M	PAN	II	High	Yes	Yes	Yes	High	High	SD	30	1	35	0	0.29
NET	NET-55	High	F	PAN	II	High	Yes	Yes	Yes	Low	Low	PD	2	1	3	1	0.92
NET	NET-56	High	M	PAN	II	Low	Yes	No	Yes	High	High	SD	40	0	40	0	0.05
NET	NET-57	High	M	PAN	II	Low	Yes	No	Yes	High	Low	SD	27	0	27	0	1.38
NET	NET-58	High	M	PAN	I	Low	No	No	No	High	Low	PR	39	0	39	0	0.08
NET	NET-59	High	M	PAN	II	Low	Yes	No	Yes	High	High	SD	35	1	36	0	0.18
NET	NET-60	High	M	PAN	II	Low	Yes	No	Yes	High	High	PR	38	0	38	0	0.2
NET	NET-61	Low	F	GI	II	Low	Yes	No	Yes	High	Low	PR	32	0	32	0	0.24
NET	NET-62	Low	M	PAN	II	High	Yes	Yes	Yes	High	High	SD	36	0	36	0	0.2
NET	NET-63	Low	M	PAN	II	Low	Yes	No	Yes	High	High	PR	36	0	36	0	0.13
NET	NET-64	High	M	GI	II	Low	Yes	No	Yes	High	Low	PR	21	0	21	0	0
NET	NET-65	High	M	GI	I	Low	Yes	No	Yes	High	High	SD	16	0	16	0	0.34
NET	NET-66	High	M	GI	III	High	Yes	No	Yes	High	High	SD	25	0	25	0	0.76
NET	NET-67	Low	F	GI	II	High	Yes	No	Yes	High	High	PR	30	0	30	0	0.28
NET	NET-68	Low	M	GI	I	Low	No	No	No	High	Low	SD	26	0	26	0	0
NET	NET-69	High	F	GI	II	Low	Yes	No	Yes	High	Low	SD	35	0	35	0	0.35
NET	NET-70	Low	F	other	I	Low	Yes	No	Yes	High	Low	SD	22	0	22	0	0.22
NET	NET-71	Low	F	PAN	II	Low	No	No	No	Low	High	SD	36	0	36	0	0.32
NET	NET-72	Low	M	other	II	Low	Yes	Yes	Yes	High	Low	SD	18	0	18	0	0
NET	NET-73	Low	M	PAN	II	Low	Yes	No	Yes	High	Low	SD	34	1	37	0	0
NET	NET-74	High	M	GI	II	High	Yes	Yes	Yes	High	Low	PR	34	0	34	0	0.4
NET	NET-75	High	M	GI	II	Low	Yes	No	Yes	High	Low	SD	38	0	38	0	0.38
NET	NET-76	Low	M	PAN	II	Low	Yes	No	Yes	High	High	PR	12	0	12	0	0.12
NET	NET-77	High	F	PAN	I	Low	No	No	No	High	Low	SD	37	0	37	0	0.27
NET	NET-78	Low	M	GI	II	Low	Yes	No	Yes	High	High	SD	33	0	33	0	0
NET	NET-79	Low	M	PAN	II	Low	No	No	No	Low	High	PR	37	0	37	0	0.25
NET	NET-80	High	M	GI	II	Low	Yes	Yes	Yes	Low	Low	PR	37	0	37	0	0.23
NET	NET-81	High	F	GI	II	Low	Yes	No	Yes	High	High	SD	38	0	38	0	0.16
NET	NET-82	High	F	PAN	II	Low	No	No	No	High	Low	SD	22	0	22	0	0
NET	NET-83	Low	F	PAN	II	Low	Yes	No	Yes	High	High	SD	12	0	12	0	0
NET	NET-84	High	F	PAN	II	Low	Yes	Yes	Yes	High	High	SD	18	0	18	0	0.07
NET	NET-85	High	M	PAN	II	Low	Yes	No	Yes	High	Low	SD	10	1	24	0	0.23
NET	NET-86	Low	M	GI	II	Low	Yes	No	Yes	High	Low	SD	31	0	31	0	0.22
NET	NET-87	High	M	GI	I	Low	Yes	No	Yes	High	Low	PR	51	0	51	0	0.03
NET	NET-88	High	M	other	II	Low	Yes	Yes	Yes	High	Low	PR	24	0	24	0	0.13
NET	NET-89	Low	M	other	II	Low	Yes	Yes	No	High	High	SD	30	1	42	0	0.12
NET	NET-90	Low	F	other	II	High	Yes	Yes	No	Low	High	PD	6	1	10	1	0.34
NET	NET-91	Low	F	other	I	High	Yes	No	Yes	Low	High	CR	42	0	42	0	0.21
NET	NET-92	Low	F	other	I	Low	No	No	No	Low	Low	SD	30	1	42	0	0.35
NET	NET-93	Low	F	PAN	I	Low	Yes	No	Yes	High	Low	PR	42	0	42	0	0.07
NET	NET-94	High	M	PAN	II	High	Yes	No	Yes	High	High	PR	12	0	12	0	1.15
NET	NET-95	High	F	PAN	II	Low	Yes	No	Yes	Low	High	PR	39	0	39	0	0.02
NET	NET-96	Low	F	PAN	I	High	Yes	No	Yes	High	Low	SD	24	0	24	0	0.31
NET	NET-97	High	M	GI	II	Low	Yes	No	Yes	High	High	SD	31	0	31	0	0.04
NET	NET-98	High	M	PAN	II	Low	Yes	No	Yes	High	Low	SD	24	0	24	0	0.11
NET	NET-99	Low	M	PAN	I	High	Yes	Yes	Yes	High	Low	SD	31	0	31	0	0.08
NET	NET-100	High	M	PAN	II	High	Yes	No	Yes	High	Low	SD	24	0	24	0	0.59
NET	NET-101	Low	F	PAN	I	High	Yes	No	Yes	High	High	SD	24	0	24	0	0.07
NET	NET-102	High	F	GI	I	Low	Yes	No	Yes	High	High	SD	20	0	20	0	0.15
NET	NET-103	Low	M	PAN	II	Low	No	No	No	High	Low	SD	31	0	31	0	0
NET	NET-104	Low	M	GI	I	Low	Yes	Yes	Yes	Low	Low	SD	31	0	31	0	0.11
NET	NET-105	Low	M	GI	I	High	Yes	No	Yes	High	High	SD	31	0	31	0	0.16
NET	NET-106	High	F	other	I	High	Yes	No	Yes	High	High	SD	24	0	24	0	0.22
NET	NET-107	Low	M	other	II	High	Yes	No	Yes	Low	Low	PD	12	1	18	1	0.32
NET	NET-108	High	M	GI	I	Low	Yes	No	Yes	High	Low	SD	24	0	24	0	0
NET	NET-109	High	F	PAN	III	Low	Yes	No	Yes	Low	High	SD	24	0	24	0	0.13
NET	NET-110	Low	F	PAN	I	Low	No	No	No	Low	Low	PR	27	0	27	0	0.63
NET	NET-111	High	F	PAN	II	Low	Yes	No	Yes	High	High	SD	20	0	20	0	0.2
NET	NET-112	High	M	PAN	II	Low	No	No	No	High	High	SD	20	0	20	0	0
NET	NET-113	High	M	GI	II	High	No	No	No	Low	Low	PD	10	1	18	1	0.41
NET	NET-114	Low	M	PAN	II	Low	No	No	No	High	High	SD	27	0	27	0	0.62
NET	NET-115	High	F	GI	I	Low	No	No	No	High	Low	SD	24	0	24	0	0.05
NET	NET-116	Low	M	GI	I	Low	Yes	No	Yes	High	Low	SD	27	0	27	0	0.45
NET	NET-117	High	F	GI	II	Low	Yes	No	Yes	High	Low	SD	25	0	25	0	0.38
NET	NET-118	High	F	PAN	II	High	Yes	No	Yes	High	High	PD	12	1	25	0	0.12
NET	NET-119	Low	F	GI	II	High	Yes	No	Yes	High	High	SD	25	0	25	0	0.39
NET	NET-120	Low	F	PAN	I	High	Yes	Yes	Yes	High	Low	SD	17	0	17	0	0.18
NET	NET-121	Low	F	PAN	I	Low	No	No	No	Low	Low	SD	15	0	15	0	0.24
NET	NET-122	Low	M	PAN	II	High	Yes	Yes	Yes	High	High	PD	8	1	10	1	0.71
NET	NET-123	Low	M	PAN	I	High	Yes	No	Yes	Low	High	SD	15	0	15	0	0.29
NET	NET-124	Low	M	GI	I	Low	No	No	No	High	Low	SD	17	0	17	0	0.26
NET	NET-125	High	F	other	I	High	Yes	No	Yes	High	Low	SD	10	0	10	0	0.04
NET	NET-126	High	F	PAN	II	Low	No	No	No	Low	Low	SD	17	0	17	0	0.05
NET	NET-127	Low	M	GI	I	Low	Yes	No	Yes	Low	Low	SD	15	0	15	0	0.34
NET	NET-128	Low	M	PAN	I	Low	Yes	No	Yes	High	Low	SD	14	0	14	0	0.44
NET	NET-129	High	M	GI	II	High	Yes	Yes	Yes	Low	High	SD	7	0	7	0	0.56
NET	NET-130	High	M	GI	I	Low	Yes	No	Yes	High	Low	SD	13	0	13	0	0.22
NET	NET-131	Low	M	PAN	II	Low	Yes	No	Yes	High	High	SD	13	0	13	0	0.43
NET	NET-132	High	F	GI	II	Low	Yes	No	Yes	High	Low	SD	11	0	11	0	0.35
NET	NET-133	Low	M	PAN	I	Low	Yes	No	Yes	High	High	SD	5	0	5	0	0.22
NET	NET-134	Low	M	other	II	High	Yes	Yes	Yes	High	High	SD	22	0	22	0	0.16
NET	NET-135	High	F	GI	II	High	Yes	No	Yes	High	High	SD	25	0	25	0	0.43
NET	NET-136	Low	F	GI	I	Low	Yes	No	Yes	High	Low	SD	25	0	25	0	0.05
NET	NET-137	Low	M	PAN	I	Low	Yes	No	Yes	High	High	PR	23	0	23	0	0
Healthy	H-1																0
Healthy	H-2																0
Healthy	H-3																0
Healthy	H-4																0.19
Healthy	H-5																0
Healthy	H-6																0.11
Healthy	H-7																0.41
Healthy	H-8																0.2
Healthy	H-9																0.56
Healthy	H-10																0
Healthy	H-11																0
Healthy	H-12																0
Healthy	H-13																0
Healthy	H-14																0.33
Healthy	H-15																0.15
Healthy	H-16																0.22
Healthy	H-17																0.52
Healthy	H-18																0.47
Healthy	H-19																0.04
Healthy	H-20																0.39
Healthy	H-21																0.31
Healthy	H-22																0.16
Healthy	H-23																0.22
Healthy	H-24																0.31
Healthy	H-25																0.41
Healthy	H-26																0.21
Healthy	H-27																0.18
Healthy	H-28																0.17
Healthy	H-29																0.36
Healthy	H-30																0.29
Healthy	H-31																0.24
Healthy	H-32																0.18
Healthy	H-33																0.15
Healthy	H-34																0.05
Healthy	H-35																0.23
Healthy	H-36																0.07
Healthy	H-37																0.43
Healthy	H-38																0
Healthy	H-39																0.35
Healthy	H-40																0
Healthy	H-41																0.3
Healthy	H-42																0.6
Healthy	H-43																0.26
Healthy	H-44																0.11
Healthy	H-45																0.03
Healthy	H-46																0.15
Healthy	H-47																0.21
Healthy	H-48																0.25
Healthy	H-49																0.21
Healthy	H-50																0.13
Healthy	H-51																0.38
Healthy	H-52																0.28
Healthy	H-53																0
Healthy	H-54																0.21
Healthy	H-55																0.13
Healthy	H-56																0.05
Healthy	H-57																0
Healthy	H-58																0.24
Healthy	H-59																0.04
Healthy	H-60																0
Healthy	H-61																0.22
Healthy	H-62																0.39
Healthy	H-63																0.05
Healthy	H-64																1.15
Healthy	H-65																0.06
Healthy	H-66																0.15
Healthy	H-67																0.04
Healthy	H-68																0.24
Healthy	H-69																0.11
Healthy	H-70																0.38
Healthy	H-71																0.28
Healthy	H-72																0.11
Healthy	H-73																0
Healthy	H-74																0.23
Healthy	H-75																0.14
Healthy	H-76																0.27
Healthy	H-77																0.05
Healthy	H-78																0.06
Healthy	H-79																0.41
Healthy	H-80																0.08
Healthy	H-81																0.04
